# Supplementary material for: Linker histone H1 represses H3 tail acetylation induced by H4 tail acetylation and alters its dynamics
Source: Commun Biol. 2026 Apr 9;9:496. doi: 10.1038/s42003-026-09926-y (PMC13066561; doi:10.1038/s42003-026-09926-y)
Supplement: Supplementary file 4 — Supplementary Data 1 [file 42003_2026_9926_MOESM4_ESM.xlsx]

## Sheet: Hoja1
Conventional Nucleosome
	Core DNA	Linker DNA
%N-tail H3 contacts	24.3	8.4
%N-tail H4 contacts	67.8	0
Acetylated Nucleosome
	Core DNA	Linker DNA
%N-tail H3 contacts	24.4	8.4
%N-tail H4 contacts	27.6	0
Conventional Chromatosome
	Distal Core DNA	Distal Linker DNA	Proximal Core DNA	Proximal Linker DNA
%N-tail H3 A contacts	89.4	1.9	0	0
%N-tail H3 B contacts	0	0	63.5	20
%N-tail H4 A contacts	38	0	0	0
%N-tail H4 B contacts	0	0	37.5	0
%N-tail H1.4 contacts	0	10.4	38.7	0
%C-tail H1.4 contacts	23.13	36.8	14.9	20.3
Acetylated Chromatosome
	Distal Core DNA	Distal Linker DNA	Proximal Core DNA	Proximal Linker DNA
%N-tail H3 A contacts	71.7	3.4	0	0
%N-tail H3 B contacts	0	0	57	13.4
%N-tail H4 A contacts	10.8	0	0	0
%N-tail H4 B contacts	0	0	9.9	0
%N-tail H1.4 contacts	0	11.3	49.9	0.9
%C-tail H1.4 contacts	23.9	37.3	11.5	20.6
